# Supplementary material for: Comparison between Dexamethasone and Methylprednisolone Therapy in Patients with COVID-19 Pneumonia Admitted to Non-Intensive Medical Units
Source: J Clin Med. 2021 Dec 12;10(24):5812. doi: 10.3390/jcm10245812 (PMC8703463; doi:10.3390/jcm10245812)
Supplement: Supplementary file 1 [file jcm-10-05812-s001.zip]

Archive with 1 entries (1 files):
- jcm-1456491-supplementary.pdf
